# Supplementary material for: Activity of glucose-6-phosphate dehydrogenease and its correlation with inflammatory factors in diabetic retinopathy
Source: PLoS One. 2024 Dec 2;19(12):e0312452. doi: 10.1371/journal.pone.0312452 (PMC11611225; doi:10.1371/journal.pone.0312452)
Supplement: S1 File — (ZIP) [file pone.0312452.s001.zip]

Archive with 6 entries (4 files):
- S1_raw_images.pdf
- original data for table 1-3 and Fig 1/
- original data for table 1-3 and Fig 1/S1-3_File.pdf
- original data for table Fig 2/
- original data for table Fig 2/WB original data.xlsx
- original data for table Fig 2/工作簿3.xlsx
