# Supplementary material for: Activity of glucose-6-phosphate dehydrogenease and its correlation with inflammatory factors in diabetic retinopathy
Source: PLoS One. 2024 Dec 2;19(12):e0312452. doi: 10.1371/journal.pone.0312452 (PMC11611225; doi:10.1371/journal.pone.0312452)
Supplement: S1 File — (ZIP) [file pone.0312452.s001.zip › original data for table Fig 2/WB original data.xlsx]

## Sheet: Sheet1
WB original data
Control Retina	DR Retina
0.996648	0.834991
1.22917	1.07143
1.13439	0.923904
