# Supplementary material for: Activity of glucose-6-phosphate dehydrogenease and its correlation with inflammatory factors in diabetic retinopathy
Source: PLoS One. 2024 Dec 2;19(12):e0312452. doi: 10.1371/journal.pone.0312452 (PMC11611225; doi:10.1371/journal.pone.0312452)
Supplement: S1 File — (ZIP) [file pone.0312452.s001.zip › original data for table Fig 2/工作簿3.xlsx]

## Sheet: Sheet1
C1.1	0.33307	0.976812	DR1.1	0.331757
C1.2	0.325056	0.559415	DR1.2	0.397767
C1.3	0.420011		DR1.3	0.354564
C1.4	0.485417		DR1.4	0.38903
C2.1	0.287199		DR2.1	0.389813
C2.2	0.322062		DR2.2	0.343927
C2.3	0.384366		DR2.3	0.201294
C2.4	0.338813		DR2.4	0.194507
C3.1	0.622789		D3.1	0.482345
C3.2	0.446845		D3.2	0.242739
C3.3	0.436054		D3.3	0.162835
C4.1	0.311271		D3.4	0.168544
C4.2	0.429678		DR4.1	0.263846
C4.3	0.524126		DR4.2	0.413649
C4.4	0.434229		DR4.3	0.346731
			DR4.4	0.420645
	0.406732			0.319
	0.0919475			0.100049
